# Supplementary material for: Adolescents’ Responses to Peer Disclosure of Teen Dating Violence: Relationship Configuration, Response Intentions, and Protective Adult Support
Source: Behav Sci (Basel). 2026 Jun 23;16(7):1043. doi: 10.3390/bs16071043 (PMC13404815; doi:10.3390/bs16071043)
Supplement: Supplementary file 1 [file behavsci-16-01043-s001.zip]

Archive with 1 entries (1 files):
- behavsci-4318228-supplementary.pdf
